# Supplementary material for: Technology innovation and environmental outcomes of road transportation policy instruments
Source: Nat Commun. 2025 May 14;16:4467. doi: 10.1038/s41467-025-59111-8 (PMC12078554; doi:10.1038/s41467-025-59111-8)
Supplement: Supplementary file 3 — Supplementary Data 1 [file 41467_2025_59111_MOESM3_ESM.xlsx]

## Sheet: Positive
Interaction Type	Study	Study Type	Instrument 1	Instrument 2	Location	Outcome	Outcome Type
Pre-Condition	Tran et al. (2013)	Ex Ante Quantitative	Charging Infrastructure	Vehicle Subsidy	US	SA	Innovation
Synergy	BenDor, 2012	Ex Ante Quantitative	Fuel Economy Standard	Fuel Tax	USA	SA	Innovation
Synergy	BenDor, 2012	Ex Ante Quantitative	Fuel Economy Standard	Fuel Tax	USA	GHG	Environment
Synergy	Lam and Mercure (2018)	Ex Ante Quantitative	ZEV Mandate	Fuel Tax	US, UK, China, India, Japan	GHG	Environment
Synergy	Lam and Mercure (2018)	Ex Ante Quantitative	ZEV Mandate	Road Tax	US, UK, China, India, Japan	GHG	Environment
Synergy	Lam and Mercure (2018)	Ex Ante Quantitative	ZEV Mandate	Vehicle Tax	US, UK, China, India, Japan	GHG	Environment
Synergy	Lam and Mercure (2018)	Ex Ante Quantitative	ZEV Mandate	Vehicle Subsidy	US, UK, China, India, Japan	GHG	Environment
Synergy	Lam and Mercure (2018)	Ex Ante Quantitative	ZEV Mandate	Fuel Economy Standard	US, UK, China, India, Japan	GHG	Environment
Synergy	Lee et al., 2016	Ex Ante Quantitative	Vehicle Subsidy	Scrappage Incentive	South Korea	SA	Innovation
Synergy	Morrow et al. (2010)	Ex Ante Quantitative	Fuel Economy Standard	Fuel Tax	USA	GHG	Environment
Synergy	Silvia and Krause (2016)	Ex Ante Quantitative	Public Procurement	Vehicle Subsidy	US	SA	Innovation
Synergy	Silvia and Krause (2016)	Ex Ante Quantitative	Charging Infrastructure	Vehicle Subsidy	US	SA	Innovation
Synergy	Silvia and Krause (2016)	Ex Ante Quantitative	Public Procurement	Charging Infrastructure	US	SA	Innovation
Synergy	Springel (2021)	Ex Ante Quantitative	Charging Infrastructure	Vehicle Subsidy	Norway	SA	Innovation
Synergy	Yan et al. (2014)	Ex Ante Quantitative	Scrappage Incentive	Emissions Standard	Global	AP	Environment

## Sheet: Neutral
Type of Interaction	Study	Study Type	Instrument 1	Instrument 2	Location	Outcome	Outcome Type
Supplementary	Lepitzki et al. (2018)	Ex Ante Quantitative	Low-Carbon Fuel Standard	ZEV Mandate	Canada	GHG	Environment

## Sheet: Negative
Type of Interaction	Study	Study Type	Instrument 1	Instrument 2	Location	Outcome	Outcome Type
Overlap	Lam and Mercure (2018)	Ex Ante Quantitative	Fuel Tax	Vehicle Tax	US, UK, China, India, Japan	GHG	Environment
Overlap	Lam and Mercure (2018)	Ex Ante Quantitative	Fuel Tax	Road Tax	US, UK, China, India, Japan	GHG	Environment
Overlap	Lam and Mercure (2018)	Ex Ante Quantitative	Fuel Tax	Vehicle Subsidy	US, UK, China, India, Japan	GHG	Environment
Overlap	Lam and Mercure (2018)	Ex Ante Quantitative	Vehicle Tax	Vehicle Subsidy	US, UK, China, India, Japan	GHG	Environment
Overlap	Lam and Mercure (2018)	Ex Ante Quantitative	Vehicle Tax	Road Tax	US, UK, China, India, Japan	GHG	Environment
Overlap	Lam and Mercure (2018)	Ex Ante Quantitative	Road Tax	Vehicle Subsidy	US, UK, China, India, Japan	GHG	Environment
Overlap	Lam and Mercure (2018)	Ex Ante Quantitative	Fuel Economy Standard	Road Tax	US, UK, China, India, Japan	GHG	Environment
Overlap	Lam and Mercure (2018)	Ex Ante Quantitative	Fuel Economy Standard	Vehicle Subsidy	US, UK, China, India, Japan	GHG	Environment
Overlap	Lam and Mercure (2018)	Ex Ante Quantitative	Fuel Economy Standard	Fuel Tax	US, UK, China, India, Japan	GHG	Environment
Overlap	Lam and Mercure (2018)	Ex Ante Quantitative	Fuel Economy Standard	Vehicle Tax	US, UK, China, India, Japan	GHG	Environment
Overlap	Lepitzki et al. (2018)	Ex Ante Quantitative	Low-Carbon Fuel Standard	ZEV Mandate	Canada	GHG	Environment
Overlap	Li et al. (2018)	Ex Ante Quantitative	Fuel Economy Standard	Vehicle Subsidy	China	SA	Innovation
Overlap	Li et al. (2018)	Ex Ante Quantitative	ZEV Mandate	Vehicle Subsidy	China	SA	Innovation
Overlap	Linn (2019)	Ex Ante Quantitative	Vehicle Tax	Vehicle Emissions Standard	Europe	GHG	Environment
Overlap	Whistance et al. (2017)	Ex Ante Quantitative	Low-Carbon Fuel Standard	Biofuel Mandate	US	GHG	Environment
Trade-Off	Bryngemark and Söderholm (2022)	Ex Post Quantitative	R&D Funding	Biofuel Mandate	OECD	FP	Innovation
Trade-Off	Linn (2019)	Ex Ante Quantitative	Vehicle Tax	Vehicle Emissions Standard	Europe	AP	Environment
Trade-Off	Palage et al. (2019)	Ex Post Quantitative	Biofuel Mandate	Public Procurement	Europe	PA	Innovation
Trade-Off	Skeete (2017)	Ex Post Qualitative	Vehicle Emissions Standard	Fuel Tax	Europe	AP	Environment
Backfire	Bento and Klotz (2014)	Ex Ante Quantitative	Biofuel Subsidy	Biofuel Mandate	US	GHG	Environment
Backfire	Chen et al. (2021)	Ex Ante Quantitative	ZEV Mandate	Fuel Economy Standard	China	FE	Innovation
Backfire	de Gorter and Just (2009)	Ex Ante Quantitative	Biofuel Subsidy	Biofuel Mandate	US	GHG	Environment
Backfire	Jenn et al. (2019)	Ex Ante Quantitative	ZEV Mandate	Fuel Economy Standard	US	GHG	Environment
Backfire	Morrow et al. (2010)	Ex Ante Quantitative	Fuel Economy Standard	Vehicle Subsidy	US	GHG	Environment
Backfire	Morrow et al. (2010)	Ex Ante Quantitative	Fuel Economy Standard	Vehicle Subsidy	US	FE	Innovation
Backfire	Zhang et al. (2021)	Ex Ante Quantitative	ZEV Mandate	Fuel Economy Standard	China	FE	Innovation
Backfire	Zhao et al. (2019)	Ex Ante Quantitative	ZEV Mandate	Fuel Economy Standard	China	GHG	Environment
