# Supplementary material for: Technology innovation and environmental outcomes of road transportation policy instruments
Source: Nat Commun. 2025 May 14;16:4467. doi: 10.1038/s41467-025-59111-8 (PMC12078554; doi:10.1038/s41467-025-59111-8)
Supplement: Supplementary file 5 — Supplementary Data 3 [file 41467_2025_59111_MOESM5_ESM.xlsx]

## Sheet: Sheet1
			Early-Stage Innovation												Deployment and Diffusion
			Innovation Inputs						Innovation Outputs						Innovation Outcomes
			R&D Expenditures (RD)						Patents, Publications, and Prototypes (PA)						Modular Improvements (MI)						Fuel Economy (FE)						Vehicle Sales (SA)						Biofuel Production (BP)						Technology Transfer (TT)						Cost Reductions (CR)
			Positive		Negative		Null		Positive		Negative		Null		Positive		Negative		Null		Positive		Negative		Null		Positive		Negative		Null		Positive		Negative		Null		Positive		Negative		Null		Positive		Negative		Null
			Ex Ante	Ex Post	Ex Ante	Ex Post	Ex Ante	Ex Post	Ex Ante	Ex Post	Ex Ante	Ex Post	Ex Ante	Ex Post	Ex Ante	Ex Post	Ex Ante	Ex Post	Ex Ante	Ex Post	Ex Ante	Ex Post	Ex Ante	Ex Post	Ex Ante	Ex Post	Ex Ante	Ex Post	Ex Ante	Ex Post	Ex Ante	Ex Post	Ex Ante	Ex Post	Ex Ante	Ex Post	Ex Ante	Ex Post	Ex Ante	Ex Post	Ex Ante	Ex Post	Ex Ante	Ex Post	Ex Ante	Ex Post	Ex Ante	Ex Post	Ex Ante
Regulatory Instruments	Performance Standards	Fuel Economy Standard (FES)	0	1	0	0	0	1	0	1	0	0	0	2	0	1	0	0	0	0	10	14	3	1	0	3	8	3	1	0	1	0	0	0	0	0	0	0	0	1	0	0	0	0	0	1	0	0	0
		Vehicle Emissions Standard (VES)	0	2	0	0	0	1	0	6	0	0	0	0	0	5	0	0	0	0	1	2	1	1	0	0	12	0	0	0	0	0	0	0	0	0	0	0	0	2	0	0	0	0	0	2	0	0	0
		Low-Carbon Fuel Standard (LCFS)	0	0	0	0	0	0	0	0	0	0	0	0	0	0	0	0	0	0	0	0	0	0	0	0	0	0	0	0	1	0	7	1	0	0	1	1	0	0	0	0	0	0	1	0	0	0	0
	Technology Standards	ZEV Mandate (ZEV)	0	5	0	0	0	0	0	12	0	0	0	2	0	0	0	0	0	0	0	0	1	0	0	0	12	5	0	0	0	2	0	0	0	0	0	0	0	2	0	0	1	0	1	1	0	0	0
		Biofuel Mandate (BM)	1	1	0	0	0	0	0	13	0	1	0	7	0	0	0	0	0	0	0	0	0	0	0	0	0	0	0	0	0	0	17	8	0	0	2	5	0	0	0	0	0	0	1	2	0	0	0
Economic Instruments	Taxes	Vehicle Tax (VT)	0	0	0	0	0	0	0	1	0	0	0	0	0	0	0	0	0	0	0	2	0	0	0	0	18	13	0	1	0	2	0	0	0	0	0	0	0	0	0	0	0	0	0	0	0	0	0
		Road Tax (RT)	0	0	0	0	0	0	0	0	0	0	0	0	0	0	0	0	0	0	0	0	0	0	0	0	3	5	0	0	2	0	0	0	0	0	0	0	0	0	0	0	0	0	0	0	0	0	0
		Fuel Tax (FT)	0	0	0	0	0	0	0	5	0	0	0	1	0	1	0	0	0	0	4	4	0	0	0	0	31	4	0	0	1	0	1	0	0	0	0	0	0	1	0	0	0	0	0	0	0	0	0
	Subsidies	Vehicle Subsidy (VS)	1	1	1	0	2	0	0	1	0	1	0	0	0	0	0	0	0	0	1	2	1	1	1	0	59	50	0	1	8	17	0	0	0	0	0	0	0	0	0	0	0	0	0	0	0	0	0
		Scrappage Incentive (SI)	0	0	0	0	0	0	0	0	0	0	0	0	0	0	0	0	0	0	0	0	0	0	0	1	2	0	0	0	0	0	0	0	0	0	0	0	0	0	0	0	0	0	0	0	0	0	0
		Biofuel Subsidy (BS)	0	0	0	0	0	0	0	4	0	2	0	0	0	0	0	0	0	0	0	0	0	0	0	1	0	0	0	0	0	0	9	9	1	0	0	0	0	0	0	0	0	0	1	0	0	0	0
Public Investment Instruments	Technology Investment	Public R&D Funding (RDF)	0	4	0	0	0	0	0	8	0	0	0	5	0	0	0	0	0	0	0	0	0	0	0	0	0	0	0	0	0	0	0	0	0	0	1	1	0	0	0	0	0	0	0	0	0	0	0
		Public Procurement (PP)	0	0	0	0	0	1	0	6	0	1	0	0	0	0	0	0	0	0	0	0	0	0	0	0	1	4	0	0	0	0	0	0	0	0	0	0	0	1	0	0	0	0	0	0	0	0	0
	Infrastructure Investment	Charging Infrastructure (CI)	0	0	0	0	0	0	0	0	0	0	0	0	0	0	0	0	0	0	0	0	0	0	0	0	29	36	0	0	11	2	0	0	0	0	0	0	0	0	0	0	0	0	0	0	0	0	0
		Total Evaluations	2	14	1	0	2	3	0	57	0	5	0	17	0	7	0	0	0	0	16	24	6	3	1	5	175	120	1	2	24	23	34	18	1	0	4	7	0	7	0	0	1	0	4	6	0	0	0
[truncated: 20 more columns]
